# Supplementary material for: Maintenance of neuronal TDP-43 expression requires axonal lysosome transport
Source: eLife. 2025 Sep 19;14:RP104057. doi: 10.7554/eLife.104057 (PMC12448747; doi:10.7554/eLife.104057)
Supplement: Figure 1—figure supplement 1—source data 1. [file elife-104057-fig1-figsupp1-data1.zip]

Archive with 2 entries (2 files):
- Figure1Supplement_sourcedata1.pdf
- __MACOSX/._Figure1Supplement_sourcedata1.pdf
