# Supplementary material for: Maintenance of neuronal TDP-43 expression requires axonal lysosome transport
Source: eLife. 2025 Sep 19;14:RP104057. doi: 10.7554/eLife.104057 (PMC12448747; doi:10.7554/eLife.104057)
Supplement: Figure 1—figure supplement 1—source data 2. [file elife-104057-fig1-figsupp1-data2.zip]

Archive with 4 entries (4 files):
- fernandopullems 2021-01-29_15h26m08s_Exposure_5.0sec.tif
- __MACOSX/._fernandopullems 2021-01-29_15h26m08s_Exposure_5.0sec.tif
- TDP43 reblot. 2021-02-09_14h30m08s_Exposure_1.2sec.tif
- __MACOSX/._TDP43 reblot. 2021-02-09_14h30m08s_Exposure_1.2sec.tif
